# Supplementary material for: Pig-eRNAdb: a comprehensive enhancer and eRNA dataset of pigs
Source: Sci Data. 2024 Feb 1;11:157. doi: 10.1038/s41597-024-02960-7 (PMC10834423; doi:10.1038/s41597-024-02960-7)
Supplement: Supplementary file 2 — Supplemental Table S1 [file 41597_2024_2960_MOESM2_ESM.xlsx]

## Sheet: Supplementary  Table1
Table S1. The information summary for trainning sets of CNNEE
Sample_title	Sample_id	Tissue
Duroc_2W_1_Heart_RNA	GSM4256202	Heart
Duroc_2W_1_Heart_H3K27ac	GSM4256256	Heart
Duroc_2W_1_Heart_H3K4me3	GSM4256258	Heart
Duroc_2W_1_Heart_ATAC	GSM4256376	Heart
ES_2W_1_Heart_RNA	GSM4256222	Heart
ES_2W_1_Heart_H3K27ac	GSM4256282	Heart
ES_2W_1_Heart_H3K4me3	GSM4256284	Heart
ES_2W_1_Heart_ATAC	GSM4256385	Heart
Duroc_2W_1_Spleen_RNA	GSM4256208	Spleen
Duroc_2W_1_Spleen_H3K27ac	GSM4256268	Spleen
Duroc_2W_1_Spleen_H3K4me3	GSM4256270	Spleen
Duroc_2W_1_Spleen_ATAC	GSM4256382	Spleen
ES_2W_1_Spleen_RNA	GSM4256228	Spleen
ES_2W_1_Spleen_H3K27ac	GSM4256300	Spleen
ES_2W_1_Spleen_H3K4me3	GSM4256302	Spleen
ES_2W_1_Spleen_ATAC	GSM4256390	Spleen
MS_2W_1_Fat_RNA	GSM4256210	Fat
MS_2W_1_Fat_H3K27ac	GSM4256354	Fat
MS_2W_1_Fat_H3K4me3	GSM4256356	Fat
MS_2W_1_Fat_ATAC	GSM4256397	Fat
LW_2W_1_Fat_RNA	GSM4256230	Fat
LW_2W_1_Fat_H3K27ac	GSM4256318	Fat
LW_2W_1_Fat_H3K4me3	GSM4256320	Fat
LW_2W_1_Fat_ATAC	GSM4256391	Fat
ES_2W_1_Fat_RNA	GSM4256220	Fat
ES_2W_1_Fat_H3K27ac	GSM4256278	Fat
ES_2W_1_Fat_H3K4me3	GSM4256280	Fat
ES_2W_1_Fat_ATAC	GSM4256383	Fat
Duroc_2W_1_Fat_RNA	GSM4256200	Fat
Duroc_2W_1_Fat_H3K27ac	GSM4256252	Fat
Duroc_2W_1_Fat_H3K4me3	GSM4256254	Fat
Duroc_2W_1_Fat_ATAC	GSM4256374	Fat
Duroc_2W_1_Liver_RNA	GSM4256204	Liver
Duroc_2W_1_Liver_H3K27ac	GSM4256260	Liver
Duroc_2W_1_Liver_H3K4me3	GSM4256262	Liver
Duroc_2W_1_Liver_ATAC	GSM4256378	Liver
MS_2W_2_Liver_RNA	GSM4256215	Liver
MS_2W_2_Liver_H3K27ac	GSM4256363	Liver
MS_2W_2_Liver_H3K4me3	GSM4256365	Liver
MS_2W_2_Liver_ATAC	GSM4256400	Liver
ES_2W_2_Liver_RNA	GSM4256225	Liver
ES_2W_2_Liver_H3K27ac	GSM4256289	Liver
ES_2W_2_Liver_H3K4me3	GSM4256291	Liver
ES_2W_2_Liver_ATAC	GSM4256387	Liver
LW_2W_1_Liver_RNA	GSM4256234	Liver
LW_2W_1_Liver_H3K27ac	GSM4256330	Liver
LW_2W_1_Liver_H3K4me3	GSM4256332	Liver
LW_2W_1_Liver_ATAC	GSM4256393	Liver
LW_2W_1_Muscle_RNA	GSM4256236	Muscle
LW_2W_1_Muscle_H3K27ac	GSM4256338	Muscle
LW_2W_1_Muscle_H3K4me3	GSM4256340	Muscle
LW_2W_1_Muscle_ATAC	GSM4256395	Muscle
ES_2W_1_Muscle_RNA	GSM4256226	Muscle
ES_2W_1_Muscle_H3K27ac	GSM4256294	Muscle
ES_2W_1_Muscle_H3K4me3	GSM4256296	Muscle
ES_2W_1_Muscle_ATAC	GSM4256388	Muscle
MS_2W_2_Muscle_RNA	GSM4256217	Muscle
MS_2W_2_Muscle_H3K27ac	GSM4256367	Muscle
MS_2W_2_Muscle_H3K4me3	GSM4256369	Muscle
MS_2W_2_Muscle_ATAC	GSM4256401	Muscle
Duroc_2W_1_Muscle_RNA	GSM4256206	Muscle
Duroc_2W_1_Muscle_H3K27ac	GSM4256264	Muscle
Duroc_2W_1_Muscle_H3K4me3	GSM4256266	Muscle
Duroc_2W_1_Muscle_ATAC	GSM4256380	Muscle
