# Supplementary material for: Pig-eRNAdb: a comprehensive enhancer and eRNA dataset of pigs
Source: Sci Data. 2024 Feb 1;11:157. doi: 10.1038/s41597-024-02960-7 (PMC10834423; doi:10.1038/s41597-024-02960-7)
Supplement: Supplementary file 3 — Supplemental Table S2 [file 41597_2024_2960_MOESM3_ESM.xlsx]

## Sheet: Sheet1
Table S2. The information summary of download RNA-seq
Samples	BioProjects	Tissues
SRR12650213	PRJNA663759	Heart
SRR12650215	PRJNA663759	Heart
SRR12650252	PRJNA663759	Heart
SRR12650214	PRJNA663759	Heart
SRR12650216	PRJNA663759	Heart
SRR12650251	PRJNA663759	Heart
SRR13791122	PRJNA705170	Heart
SRR13791123	PRJNA705170	Heart
SRR13791124	PRJNA705170	Heart
SRR13791125	PRJNA705170	Heart
SRR13791126	PRJNA705170	Heart
SRR13791127	PRJNA705170	Heart
SRR10764465	PRJNA597497	Heart
SRR10764542	PRJNA597497	Heart
SRR10764553	PRJNA597497	Heart
SRR10764650	PRJNA597497	Heart
SRR10764651	PRJNA597497	Heart
SRR10764654	PRJNA597497	Heart
SRR10764696	PRJNA597497	Heart
SRR10764708	PRJNA597497	Heart
SRR9627717	PRJNA552335	Heart
SRR9627718	PRJNA552335	Heart
SRR9627720	PRJNA552335	Heart
SRR9627725	PRJNA552335	Heart
SRR6261050	PRJNA417274	Heart
SRR5133954	PRJNA359208	Heart
SRR5133957	PRJNA359208	Heart
SRR653843	PRJNA188070	Heart
SRR12650222	PRJNA663759	Spleen
SRR12650223	PRJNA663759	Spleen
SRR12650224	PRJNA663759	Spleen
SRR12650218	PRJNA663759	Spleen
SRR12650219	PRJNA663759	Spleen
SRR12650221	PRJNA663759	Spleen
SRR11526970	PRJNA612825	Spleen
SRR10764476	PRJNA597497	Spleen
SRR10764487	PRJNA597497	Spleen
SRR10764588	PRJNA597497	Spleen
SRR10764599	PRJNA597497	Spleen
SRR10764644	PRJNA597497	Spleen
SRR10764647	PRJNA597497	Spleen
SRR10764655	PRJNA597497	Spleen
SRR10764656	PRJNA597497	Spleen
SRR12697132	PRJNA665193	Spleen
SRR7777940	PRJNA488960	Spleen
SRR7777941	PRJNA488960	Spleen
SRR7777942	PRJNA488960	Spleen
SRR7777943	PRJNA488960	Spleen
SRR7777946	PRJNA488960	Spleen
SRR7777947	PRJNA488960	Spleen
SRR6203225	PRJNA415431	Spleen
SRR6203226	PRJNA415431	Spleen
SRR6203227	PRJNA415431	Spleen
SRR6203228	PRJNA415431	Spleen
SRR6203229	PRJNA415431	Spleen
SRR6203230	PRJNA415431	Spleen
SRR6240076	PRJNA416652	Spleen
SRR6240077	PRJNA416652	Spleen
SRR6240078	PRJNA416652	Spleen
SRR6240079	PRJNA416652	Spleen
SRR6240080	PRJNA416652	Spleen
SRR6240081	PRJNA416652	Spleen
SRR6240082	PRJNA416652	Spleen
SRR6240083	PRJNA416652	Spleen
SRR6240084	PRJNA416652	Spleen
SRR6240085	PRJNA416652	Spleen
SRR6240086	PRJNA416652	Spleen
SRR6240087	PRJNA416652	Spleen
SRR6240088	PRJNA416652	Spleen
SRR6240089	PRJNA416652	Spleen
SRR6240090	PRJNA416652	Spleen
SRR6240091	PRJNA416652	Spleen
SRR6240092	PRJNA416652	Spleen
SRR6240093	PRJNA416652	Spleen
SRR10764509	PRJNA597497	Muscle
SRR10764610	PRJNA597497	Muscle
SRR10764621	PRJNA597497	Muscle
SRR10764645	PRJNA597497	Muscle
SRR10764646	PRJNA597497	Muscle
SRR10764657	PRJNA597497	Muscle
SRR10764662	PRJNA597497	Muscle
SRR12245384	PRJNA646821	Muscle
SRR12245385	PRJNA646821	Muscle
SRR12245388	PRJNA646821	Muscle
SRR9821922	PRJNA556325	Muscle
SRR9821923	PRJNA556325	Muscle
SRR9821924	PRJNA556325	Muscle
SRR9821925	PRJNA556325	Muscle
SRR9821926	PRJNA556325	Muscle
SRR9821927	PRJNA556325	Muscle
SRR9821928	PRJNA556325	Muscle
SRR9821929	PRJNA556325	Muscle
SRR9821930	PRJNA556325	Muscle
SRR9829609	PRJNA556496	Muscle
SRR9829610	PRJNA556496	Muscle
SRR9829611	PRJNA556496	Muscle
SRR9829612	PRJNA556496	Muscle
SRR9829613	PRJNA556496	Muscle
SRR9829614	PRJNA556496	Muscle
SRR9829615	PRJNA556496	Muscle
SRR9829616	PRJNA556496	Muscle
SRR9829617	PRJNA556496	Muscle
SRR12805718	PRJNA531381	Liver
SRR12805727	PRJNA531381	Liver
SRR12805728	PRJNA531381	Liver
SRR15183203	PRJNA747750	Liver
SRR15183204	PRJNA747750	Liver
SRR15183205	PRJNA747750	Liver
SRR15183208	PRJNA747750	Liver
SRR15183206	PRJNA747750	Liver
SRR15183198	PRJNA747750	Liver
SRR15183202	PRJNA747750	Liver
SRR15183197	PRJNA747750	Liver
SRR15183200	PRJNA747750	Liver
SRR15183199	PRJNA747750	Liver
SRR13273945	PRJNA686412	Liver
SRR13273946	PRJNA686412	Liver
SRR14752122	PRJNA735785	Liver
SRR14752121	PRJNA735785	Liver
SRR14752123	PRJNA735785	Liver
SRR12650238	PRJNA663759	Liver
SRR12650240	PRJNA663759	Liver
SRR12650244	PRJNA663759	Liver
SRR12650239	PRJNA663759	Liver
SRR12650241	PRJNA663759	Liver
SRR12650243	PRJNA663759	Liver
SRR11526920	PRJNA612825	Liver
SRR11526921	PRJNA612825	Liver
SRR11526922	PRJNA612825	Liver
SRR11526943	PRJNA612825	Liver
SRR11526944	PRJNA612825	Liver
SRR11526946	PRJNA612825	Liver
SRR11526969	PRJNA612825	Liver
SRR11526971	PRJNA612825	Liver
SRR11526972	PRJNA612825	Liver
SRR11526993	PRJNA612825	Liver
SRR11526994	PRJNA612825	Liver
SRR11526995	PRJNA612825	Liver
SRR11527013	PRJNA612825	Liver
SRR11527014	PRJNA612825	Liver
SRR11527015	PRJNA612825	Liver
SRR11527036	PRJNA612825	Liver
SRR11527037	PRJNA612825	Liver
SRR11527038	PRJNA612825	Liver
SRR10764520	PRJNA597497	Liver
SRR10764531	PRJNA597497	Liver
SRR10764632	PRJNA597497	Liver
SRR10764643	PRJNA597497	Liver
SRR10764648	PRJNA597497	Liver
SRR10764649	PRJNA597497	Liver
SRR10764674	PRJNA597497	Liver
SRR10764685	PRJNA597497	Liver
SRR12835322	PRJNA669819	Liver
SRR12835326	PRJNA669819	Liver
SRR12835334	PRJNA669819	Liver
SRR7138108	PRJNA470616	Liver
SRR8310836	PRJNA509268	Liver
SRR8310837	PRJNA509268	Liver
SRR8310838	PRJNA509268	Liver
SRR6261052	PRJNA417274	Liver
SRR6253564	PRJNA417068	Liver
SRR6253567	PRJNA417068	Liver
SRR6253566	PRJNA417068	Liver
SRR6253563	PRJNA417068	Liver
SRR6253565	PRJNA417068	Liver
SRR15043464	PRJNA743884	Backfat
SRR15043465	PRJNA743884	Backfat
SRR14752126	PRJNA735785	Backfat
SRR14752127	PRJNA735785	Backfat
SRR14752128	PRJNA735785	Backfat
SRR14752129	PRJNA735785	Backfat
SRR14752130	PRJNA735785	Backfat
SRR2995031	PRJNA305784	Backfat
SRR2995134	PRJNA305784	Backfat
SRR2995139	PRJNA305784	Backfat
SRR2995140	PRJNA305784	Backfat
SRR1979629	PRJNA281483	Backfat
SRR1979630	PRJNA281483	Backfat
SRR1979631	PRJNA281483	Backfat
SRR1979632	PRJNA281483	Backfat
SRR1979633	PRJNA281483	Backfat
SRR1979634	PRJNA281483	Backfat
SRR1979635	PRJNA281483	Backfat
SRR1979636	PRJNA281483	Backfat
SRR1979637	PRJNA281483	Backfat
SRR1979638	PRJNA281483	Backfat
SRR1979639	PRJNA281483	Backfat
SRR1979640	PRJNA281483	Backfat
SRR1979641	PRJNA281483	Backfat
SRR1979642	PRJNA281483	Backfat
SRR1979643	PRJNA281483	Backfat
SRR1979644	PRJNA281483	Backfat
SRR1979645	PRJNA281483	Backfat
SRR1979646	PRJNA281483	Backfat
SRR1979647	PRJNA281483	Backfat
SRR1979648	PRJNA281483	Backfat
SRR11746461	PRJNA631526	Lung
SRR11746462	PRJNA631526	Lung
SRR11746463	PRJNA631526	Lung
SRR11746464	PRJNA631526	Lung
SRR11746465	PRJNA631526	Lung
SRR11746466	PRJNA631526	Lung
SRR11746467	PRJNA631526	Lung
SRR11746468	PRJNA631526	Lung
SRR11746469	PRJNA631526	Lung
SRR11746470	PRJNA631526	Lung
SRR11746471	PRJNA631526	Lung
SRR11746472	PRJNA631526	Lung
SRR11746473	PRJNA631526	Lung
SRR11746474	PRJNA631526	Lung
SRR11746475	PRJNA631526	Lung
SRR11746476	PRJNA631526	Lung
SRR11746477	PRJNA631526	Lung
SRR11746478	PRJNA631526	Lung
SRR11746479	PRJNA631526	Lung
SRR11746480	PRJNA631526	Lung
SRR11746481	PRJNA631526	Lung
SRR11746482	PRJNA631526	Lung
SRR11746483	PRJNA631526	Lung
SRR11746484	PRJNA631526	Lung
SRR11746485	PRJNA631526	Lung
SRR11746486	PRJNA631526	Lung
SRR11746487	PRJNA631526	Lung
SRR11746488	PRJNA631526	Lung
SRR11746489	PRJNA631526	Lung
SRR11746490	PRJNA631526	Lung
SRR11746491	PRJNA631526	Lung
SRR11746492	PRJNA631526	Lung
SRR11746493	PRJNA631526	Lung
SRR11746494	PRJNA631526	Lung
SRR11746495	PRJNA631526	Lung
SRR11746496	PRJNA631526	Lung
SRR11746497	PRJNA631526	Lung
SRR11746498	PRJNA631526	Lung
SRR11746499	PRJNA631526	Lung
SRR11746500	PRJNA631526	Lung
SRR11746501	PRJNA631526	Lung
SRR11746502	PRJNA631526	Lung
SRR11746503	PRJNA631526	Lung
SRR11746504	PRJNA631526	Lung
SRR11746505	PRJNA631526	Lung
SRR10764633	PRJNA597497	Lung
SRR10764634	PRJNA597497	Lung
SRR13308286	PRJNA687172	Lung
SRR13308287	PRJNA687172	Lung
SRR13308288	PRJNA687172	Lung
SRR13308294	PRJNA687172	Lung
SRR13308297	PRJNA687172	Lung
SRR12697120	PRJNA665193	Lung
SRR12697121	PRJNA665193	Lung
SRR9302351	PRJNA548867	Lung
SRR9302352	PRJNA548867	Lung
SRR9302353	PRJNA548867	Lung
SRR9302354	PRJNA548867	Lung
SRR9302355	PRJNA548867	Lung
SRR9302356	PRJNA548867	Lung
SRR7624145	PRJNA483488	Lung
SRR7624146	PRJNA483488	Lung
SRR7624147	PRJNA483488	Lung
SRR7624148	PRJNA483488	Lung
SRR7624149	PRJNA483488	Lung
SRR7624150	PRJNA483488	Lung
SRR4916228	PRJNA352443	Lung
SRR4916956	PRJNA352443	Lung
SRR4917363	PRJNA352443	Lung
SRR4917364	PRJNA352443	Lung
SRR4917683	PRJNA352443	Lung
SRR4918135	PRJNA352443	Lung
SRR4919131	PRJNA352443	Lung
SRR4919188	PRJNA352443	Lung
SRR4920041	PRJNA352443	Lung
SRR4920043	PRJNA352443	Lung
SRR4920045	PRJNA352443	Lung
SRR12650245	PRJNA663759	Kidney
SRR12650247	PRJNA663759	Kidney
SRR12650246	PRJNA663759	Kidney
SRR12650248	PRJNA663759	Kidney
SRR12650249	PRJNA663759	Kidney
SRR12650250	PRJNA663759	Kidney
SRR13441376	PRJNA692075	Kidney
SRR13441377	PRJNA692075	Kidney
SRR11526948	PRJNA612825	Kidney
SRR6806318	PRJNA436951	Kidney
SRR6806319	PRJNA436951	Kidney
SRR6806320	PRJNA436951	Kidney
SRR10764635	PRJNA597497	Kidney
SRR10764639	PRJNA597497	Kidney
SRR5666720	PRJNA390077	Kidney
SRR6261051	PRJNA417274	Kidney
SRR12805713	PRJNA531381	Longissimus dorsi muscle
SRR12805714	PRJNA531381	Longissimus dorsi muscle
SRR12805712	PRJNA531381	Longissimus dorsi muscle
SRR14916072	PRJNA741496	Longissimus dorsi muscle
SRR14916075	PRJNA741496	Longissimus dorsi muscle
SRR14916082	PRJNA741496	Longissimus dorsi muscle
SRR14916074	PRJNA741496	Longissimus dorsi muscle
SRR14916081	PRJNA741496	Longissimus dorsi muscle
SRR14916073	PRJNA741496	Longissimus dorsi muscle
SRR14916079	PRJNA741496	Longissimus dorsi muscle
SRR15694342	PRJNA759715	Longissimus dorsi muscle
SRR15694345	PRJNA759715	Longissimus dorsi muscle
SRR15694346	PRJNA759715	Longissimus dorsi muscle
SRR15694341	PRJNA759715	Longissimus dorsi muscle
SRR15694343	PRJNA759715	Longissimus dorsi muscle
SRR14575906	PRJNA730639	Longissimus dorsi muscle
SRR14575907	PRJNA730639	Longissimus dorsi muscle
SRR13273957	PRJNA686412	Longissimus dorsi muscle
SRR12650217	PRJNA663759	Longissimus dorsi muscle
SRR12650242	PRJNA663759	Longissimus dorsi muscle
SRR12650254	PRJNA663759	Longissimus dorsi muscle
SRR12650231	PRJNA663759	Longissimus dorsi muscle
SRR12650253	PRJNA663759	Longissimus dorsi muscle
SRR11526908	PRJNA612825	Longissimus dorsi muscle
SRR11526909	PRJNA612825	Longissimus dorsi muscle
SRR11526910	PRJNA612825	Longissimus dorsi muscle
SRR11526915	PRJNA612825	Longissimus dorsi muscle
SRR11526926	PRJNA612825	Longissimus dorsi muscle
SRR11526929	PRJNA612825	Longissimus dorsi muscle
SRR11526930	PRJNA612825	Longissimus dorsi muscle
SRR11526931	PRJNA612825	Longissimus dorsi muscle
SRR11526955	PRJNA612825	Longissimus dorsi muscle
SRR11526957	PRJNA612825	Longissimus dorsi muscle
SRR11526958	PRJNA612825	Longissimus dorsi muscle
SRR11526979	PRJNA612825	Longissimus dorsi muscle
SRR11526980	PRJNA612825	Longissimus dorsi muscle
SRR11526982	PRJNA612825	Longissimus dorsi muscle
SRR11527006	PRJNA612825	Longissimus dorsi muscle
SRR11527023	PRJNA612825	Longissimus dorsi muscle
SRR11527024	PRJNA612825	Longissimus dorsi muscle
SRR11527025	PRJNA612825	Longissimus dorsi muscle
SRR13559789	PRJNA695218	Longissimus dorsi muscle
SRR13559790	PRJNA695218	Longissimus dorsi muscle
SRR13559791	PRJNA695218	Longissimus dorsi muscle
SRR13559792	PRJNA695218	Longissimus dorsi muscle
SRR13559793	PRJNA695218	Longissimus dorsi muscle
SRR12415903	PRJNA656192	Longissimus dorsi muscle
SRR12415906	PRJNA656192	Longissimus dorsi muscle
SRR8366764	PRJNA511588	Longissimus dorsi muscle
SRR8366766	PRJNA511588	Longissimus dorsi muscle
SRR8366772	PRJNA511588	Longissimus dorsi muscle
SRR8366775	PRJNA511588	Longissimus dorsi muscle
SRR8366781	PRJNA511588	Longissimus dorsi muscle
SRR8366782	PRJNA511588	Longissimus dorsi muscle
SRR8366790	PRJNA511588	Longissimus dorsi muscle
SRR8366791	PRJNA511588	Longissimus dorsi muscle
SRR8366800	PRJNA511588	Longissimus dorsi muscle
SRR8366801	PRJNA511588	Longissimus dorsi muscle
SRR8366802	PRJNA511588	Longissimus dorsi muscle
SRR8366807	PRJNA511588	Longissimus dorsi muscle
SRR8366813	PRJNA511588	Longissimus dorsi muscle
SRR8366828	PRJNA511588	Longissimus dorsi muscle
SRR8366836	PRJNA511588	Longissimus dorsi muscle
SRR8366838	PRJNA511588	Longissimus dorsi muscle
SRR8366850	PRJNA511588	Longissimus dorsi muscle
SRR8366859	PRJNA511588	Longissimus dorsi muscle
SRR8366867	PRJNA511588	Longissimus dorsi muscle
SRR8366868	PRJNA511588	Longissimus dorsi muscle
SRR8366869	PRJNA511588	Longissimus dorsi muscle
SRR8366870	PRJNA511588	Longissimus dorsi muscle
SRR8366872	PRJNA511588	Longissimus dorsi muscle
SRR8366873	PRJNA511588	Longissimus dorsi muscle
SRR8366876	PRJNA511588	Longissimus dorsi muscle
SRR8366877	PRJNA511588	Longissimus dorsi muscle
SRR8366879	PRJNA511588	Longissimus dorsi muscle
SRR8366883	PRJNA511588	Longissimus dorsi muscle
SRR8366885	PRJNA511588	Longissimus dorsi muscle
SRR8366888	PRJNA511588	Longissimus dorsi muscle
SRR8366889	PRJNA511588	Longissimus dorsi muscle
SRR8366890	PRJNA511588	Longissimus dorsi muscle
SRR8366893	PRJNA511588	Longissimus dorsi muscle
SRR8366898	PRJNA511588	Longissimus dorsi muscle
SRR8366913	PRJNA511588	Longissimus dorsi muscle
SRR8366932	PRJNA511588	Longissimus dorsi muscle
SRR8366936	PRJNA511588	Longissimus dorsi muscle
SRR8366937	PRJNA511588	Longissimus dorsi muscle
SRR8366940	PRJNA511588	Longissimus dorsi muscle
SRR8366944	PRJNA511588	Longissimus dorsi muscle
SRR8921152	PRJNA533205	Longissimus dorsi muscle
SRR8921153	PRJNA533205	Longissimus dorsi muscle
SRR8921154	PRJNA533205	Longissimus dorsi muscle
SRR8921155	PRJNA533205	Longissimus dorsi muscle
SRR8921156	PRJNA533205	Longissimus dorsi muscle
SRR8921157	PRJNA533205	Longissimus dorsi muscle
SRR2564774	PRJNA297855	Longissimus dorsi muscle
SRR4174007	PRJNA341938	Longissimus dorsi muscle
SRR15412091	PRJNA752227	Skeletal muscle
SRR15412094	PRJNA752227	Skeletal muscle
SRR15412089	PRJNA752227	Skeletal muscle
SRR15412090	PRJNA752227	Skeletal muscle
SRR15412092	PRJNA752227	Skeletal muscle
SRR15412093	PRJNA752227	Skeletal muscle
SRR12897619	PRJNA671763	Skeletal muscle
SRR12897620	PRJNA671763	Skeletal muscle
SRR12897621	PRJNA671763	Skeletal muscle
SRR12897622	PRJNA671763	Skeletal muscle
SRR12897623	PRJNA671763	Skeletal muscle
SRR12897624	PRJNA671763	Skeletal muscle
SRR12897627	PRJNA671763	Skeletal muscle
SRR12897628	PRJNA671763	Skeletal muscle
SRR6853384	PRJNA438831	Skeletal muscle
SRR6853385	PRJNA438831	Skeletal muscle
SRR6853386	PRJNA438831	Skeletal muscle
SRR6853387	PRJNA438831	Skeletal muscle
SRR6853388	PRJNA438831	Skeletal muscle
SRR6853389	PRJNA438831	Skeletal muscle
SRR7763626	PRJNA488311	Skeletal muscle
SRR7724848	PRJNA486202	Skeletal muscle
SRR7724859	PRJNA486202	Skeletal muscle
SRR7724860	PRJNA486202	Skeletal muscle
SRR7724861	PRJNA486202	Skeletal muscle
SRR7724862	PRJNA486202	Skeletal muscle
SRR7724863	PRJNA486202	Skeletal muscle
SRR7724864	PRJNA486202	Skeletal muscle
SRR7724865	PRJNA486202	Skeletal muscle
SRR7724866	PRJNA486202	Skeletal muscle
SRR7724867	PRJNA486202	Skeletal muscle
SRR7724868	PRJNA486202	Skeletal muscle
SRR7724869	PRJNA486202	Skeletal muscle
SRR7724870	PRJNA486202	Skeletal muscle
SRR7724871	PRJNA486202	Skeletal muscle
SRR7724900	PRJNA486202	Skeletal muscle
SRR7724901	PRJNA486202	Skeletal muscle
SRR7724902	PRJNA486202	Skeletal muscle
SRR7724903	PRJNA486202	Skeletal muscle
SRR7724904	PRJNA486202	Skeletal muscle
SRR7724905	PRJNA486202	Skeletal muscle
SRR7724906	PRJNA486202	Skeletal muscle
SRR7724907	PRJNA486202	Skeletal muscle
SRR7724908	PRJNA486202	Skeletal muscle
SRR7724909	PRJNA486202	Skeletal muscle
SRR7724910	PRJNA486202	Skeletal muscle
SRR7724911	PRJNA486202	Skeletal muscle
SRR7724912	PRJNA486202	Skeletal muscle
SRR7724913	PRJNA486202	Skeletal muscle
SRR7724914	PRJNA486202	Skeletal muscle
SRR7724915	PRJNA486202	Skeletal muscle
SRR7724916	PRJNA486202	Skeletal muscle
SRR7724917	PRJNA486202	Skeletal muscle
SRR7724918	PRJNA486202	Skeletal muscle
SRR7724919	PRJNA486202	Skeletal muscle
SRR7724920	PRJNA486202	Skeletal muscle
SRR7724921	PRJNA486202	Skeletal muscle
SRR7724922	PRJNA486202	Skeletal muscle
SRR7724923	PRJNA486202	Skeletal muscle
SRR7724924	PRJNA486202	Skeletal muscle
SRR7724925	PRJNA486202	Skeletal muscle
SRR8601583	PRJNA523512	Skeletal muscle
SRR8601584	PRJNA523512	Skeletal muscle
SRR8601585	PRJNA523512	Skeletal muscle
SRR8601586	PRJNA523512	Skeletal muscle
SRR8601587	PRJNA523512	Skeletal muscle
SRR8601588	PRJNA523512	Skeletal muscle
SRR8601589	PRJNA523512	Skeletal muscle
SRR8601590	PRJNA523512	Skeletal muscle
SRR8601591	PRJNA523512	Skeletal muscle
SRR8601592	PRJNA523512	Skeletal muscle
SRR8601593	PRJNA523512	Skeletal muscle
SRR15835808	PRJNA762102	Ovary
SRR15835811	PRJNA762102	Ovary
SRR15835806	PRJNA762102	Ovary
SRR15835807	PRJNA762102	Ovary
SRR15835810	PRJNA762102	Ovary
SRR14667081	PRJNA733130	Ovary
SRR11939210	PRJNA637678	Ovary
SRR11939211	PRJNA637678	Ovary
SRR11939212	PRJNA637678	Ovary
SRR9657880	PRJNA553341	Ovary
SRR9657881	PRJNA553341	Ovary
SRR9657882	PRJNA553341	Ovary
SRR9657883	PRJNA553341	Ovary
SRR9657884	PRJNA553341	Ovary
SRR9657885	PRJNA553341	Ovary
SRR9657886	PRJNA553341	Ovary
SRR9657887	PRJNA553341	Ovary
SRR9657888	PRJNA553341	Ovary
SRR9657889	PRJNA553341	Ovary
SRR9657890	PRJNA553341	Ovary
SRR9657891	PRJNA553341	Ovary
SRR9657892	PRJNA553341	Ovary
SRR9657893	PRJNA553341	Ovary
SRR9657894	PRJNA553341	Ovary
SRR9657895	PRJNA553341	Ovary
SRR11445601	PRJNA616164	Ovary
SRR11445602	PRJNA616164	Ovary
SRR11445603	PRJNA616164	Ovary
SRR10015219	PRJNA561679	Ovary
SRR10015220	PRJNA561679	Ovary
SRR9849771	PRJNA556983	Ovary
SRR9849772	PRJNA556983	Ovary
SRR9673267	PRJNA553632	Ovary
SRR9673742	PRJNA553614	Ovary
SRR9673745	PRJNA553614	Ovary
SRR5651315	PRJNA374593	Ovary
SRR5651316	PRJNA374593	Ovary
SRR5651317	PRJNA374593	Ovary
SRR5258689	PRJNA374593	Ovary
SRR5272666	PRJNA374593	Ovary
SRR6183004	PRJNA413646	Ovary
SRR6183016	PRJNA413646	Ovary
SRR6183026	PRJNA413646	Ovary
SRR6183033	PRJNA413646	Ovary
SRR6183008	PRJNA413646	Ovary
SRR6183010	PRJNA413646	Ovary
SRR6183014	PRJNA413646	Ovary
SRR6183020	PRJNA413646	Ovary
SRR6183027	PRJNA413646	Ovary
SRR6183031	PRJNA413646	Ovary
SRR2537252	PRJNA297376	Ovary
SRR2537253	PRJNA297376	Ovary
SRR2537254	PRJNA297376	Ovary
SRR2537255	PRJNA297376	Ovary
SRR2537256	PRJNA297376	Ovary
SRR2537257	PRJNA297376	Ovary
SRR11968740	PRJNA638407	Gallbladder
SRR11968741	PRJNA638407	Gallbladder
SRR11968742	PRJNA638407	Gallbladder
SRR11968743	PRJNA638407	Gallbladder
SRR11968744	PRJNA638407	Gallbladder
SRR11968745	PRJNA638407	Gallbladder
SRR11968746	PRJNA638407	Gallbladder
SRR11968747	PRJNA638407	Gallbladder
SRR11968748	PRJNA638407	Gallbladder
SRR11968749	PRJNA638407	Gallbladder
SRR11968750	PRJNA638407	Gallbladder
SRR11968751	PRJNA638407	Gallbladder
SRR11968752	PRJNA638407	Gallbladder
SRR11968753	PRJNA638407	Gallbladder
SRR11968754	PRJNA638407	Gallbladder
SRR11968755	PRJNA638407	Gallbladder
SRR11968756	PRJNA638407	Gallbladder
SRR11968757	PRJNA638407	Gallbladder
SRR11968759	PRJNA638407	Gallbladder
SRR13160551	PRJNA681248	Ileum
SRR13160552	PRJNA681248	Ileum
SRR13160553	PRJNA681248	Ileum
SRR13160554	PRJNA681248	Ileum
SRR13160559	PRJNA681248	Ileum
SRR13160560	PRJNA681248	Ileum
SRR13160561	PRJNA681248	Ileum
SRR13160562	PRJNA681248	Ileum
SRR13160563	PRJNA681248	Ileum
SRR13160564	PRJNA681248	Ileum
SRR13160565	PRJNA681248	Ileum
SRR13160567	PRJNA681248	Ileum
SRR13160568	PRJNA681248	Ileum
SRR13160570	PRJNA681248	Ileum
SRR13160572	PRJNA681248	Ileum
SRR13160573	PRJNA681248	Ileum
SRR13160571	PRJNA681248	Ileum
SRR13160550	PRJNA681248	Ileum
SRR13160557	PRJNA681248	Ileum
SRR13160566	PRJNA681248	Ileum
SRR13160558	PRJNA681248	Ileum
SRR13160555	PRJNA681248	Ileum
SRR11458987	PRJNA621635	Ileum
SRR11458988	PRJNA621635	Ileum
SRR5070627	PRJNA356044	Ileum
SRR5070628	PRJNA356044	Ileum
SRR5070629	PRJNA356044	Ileum
SRR6328700	PRJNA420203	Jejunum
SRR6328701	PRJNA420203	Jejunum
SRR6328704	PRJNA420203	Jejunum
SRR6328708	PRJNA420203	Jejunum
SRR11243402	PRJNA610529	Jejunum
SRR11243403	PRJNA610529	Jejunum
SRR11243404	PRJNA610529	Jejunum
SRR11243405	PRJNA610529	Jejunum
SRR11243406	PRJNA610529	Jejunum
SRR11243407	PRJNA610529	Jejunum
SRR11243408	PRJNA610529	Jejunum
SRR11243409	PRJNA610529	Jejunum
SRR11243410	PRJNA610529	Jejunum
SRR11243411	PRJNA610529	Jejunum
SRR11243412	PRJNA610529	Jejunum
SRR11243413	PRJNA610529	Jejunum
SRR11243414	PRJNA610529	Jejunum
SRR11243415	PRJNA610529	Jejunum
SRR11243416	PRJNA610529	Jejunum
SRR11243417	PRJNA610529	Jejunum
SRR11243418	PRJNA610529	Jejunum
SRR11526914	PRJNA612825	Pituitary
SRR11526916	PRJNA612825	Pituitary
SRR11526917	PRJNA612825	Pituitary
SRR11526936	PRJNA612825	Pituitary
SRR11526938	PRJNA612825	Pituitary
SRR11526939	PRJNA612825	Pituitary
SRR11526963	PRJNA612825	Pituitary
SRR11526964	PRJNA612825	Pituitary
SRR11526965	PRJNA612825	Pituitary
SRR11526986	PRJNA612825	Pituitary
SRR11526987	PRJNA612825	Pituitary
SRR11526988	PRJNA612825	Pituitary
SRR11527002	PRJNA612825	Pituitary
SRR11527003	PRJNA612825	Pituitary
SRR11527004	PRJNA612825	Pituitary
SRR11527029	PRJNA612825	Pituitary
SRR11527030	PRJNA612825	Pituitary
SRR11527032	PRJNA612825	Pituitary
SRR8283950	PRJNA508562	Pineal
SRR8283951	PRJNA508562	Pineal
SRR8283952	PRJNA508562	Pineal
SRR8283953	PRJNA508562	Pineal
SRR8283954	PRJNA508562	Pineal
SRR8283955	PRJNA508562	Pineal
SRR8283956	PRJNA508562	Pineal
SRR8283957	PRJNA508562	Pineal
SRR8283958	PRJNA508562	Pineal
