# Supplementary material for: Pig-eRNAdb: a comprehensive enhancer and eRNA dataset of pigs
Source: Sci Data. 2024 Feb 1;11:157. doi: 10.1038/s41597-024-02960-7 (PMC10834423; doi:10.1038/s41597-024-02960-7)
Supplement: Supplementary file 4 — Supplemental Table S3 [file 41597_2024_2960_MOESM4_ESM.xlsx]

## Sheet: Sheet1
Table S3. The information of samples from ENCODE
Samples	Experiments
Human_K562_RNA	ENCSR000AEN
Human_K562_H3K27ac	ENCSR000AKP
Human_K562_H3K4me3	ENCSR668LDD
Human_K562_ATAC	ENCSR868FGK
Mouse_Liver_RNA	ENCSR000AJU
Mouse_Liver_H3K27ac	ENCSR616TJM
Mouse_Liver_H3K4me3	ENCSR653AVN
Mouse_Liver_ATAC	ENCSR609OHJ
